# Supplementary material for: Mesoporous Silica Derived from Municipal Solid Waste Incinerator (MSWI) Ash Slag: Synthesis, Characterization and Use as Supports for Au(III) Recovery
Source: Materials (Basel). 2021 Nov 15;14(22):6894. doi: 10.3390/ma14226894 (PMC8620291; doi:10.3390/ma14226894)
Supplement: Supplementary file 1 [file materials-14-06894-s001.zip]

Archive with 1 entries (1 files):
- materials-1458813-supplementary.pdf
